# Supplementary material for: Non-invasive assessment of portal hypertension by multi-parametric magnetic resonance imaging of the spleen: A proof of concept study
Source: PLoS One. 2019 Aug 20;14(8):e0221066. doi: 10.1371/journal.pone.0221066 (PMC6701782; doi:10.1371/journal.pone.0221066)
Supplement: S1 Dataset — (XLSX) [file pone.0221066.s002.xlsx]

## Sheet: Sheet1
N	Sex	Bx date	scan date	Δ scan to biopsy (days)		liver fat (MRS)	Ishak		reliable LSM	LSM	success (%)	IQR	IQR/median	Primary Histological Diagnosis	Secondary Histological Diagnosis	Age	Ht	Weight	BMI	bili(3-17)	ALT (10-45)	√ALT	Alk P (20-290)	alb	GGT (15-40)	AST (15-42)	plts	PT	AST/ALT	APRI	FIB-4	Wedge pressure	FHV pressure	RA pressure	HVPG	RL iron	RL Ct1	LL iron	LLcT1	av liver cT1	Spleen Ct1	Ascites (1=none, 2= controlled. 3 poorly controlled)	HE (1=none, 2=mild/controlled, 2 = grade 3-4)	PT prolongation	Child Pugh score for PT	Bilirubin score	Albumin Score	Child Pugh Score
NICOLA 4.10	M	2014-01-08	2014-01-06	2		0.2	1		8.1	8.1	100	0.9	0.111111	OTHER	HCV	57.4972	1.71	67	22.913	14	44	6.63325	180	38	48	35	137	15.9	0.795455	0.638686	2.21446	4	5	4	-1	1.3	975.6	1.5	1010.2	992.9	1157	1	1	1.4	1	1	1	5
NICOLA 4.6	M	2013-11-13	2013-10-17	26		7.5	1		8.4	8.4	100	1.5	0.178571	NAFLD		74.2361	1.76	100	32.2831	12	40	6.32456	149	45	19	35	112	13.1	0.875	0.78125	3.66805	18	15	12	3	1.3	804.7	1.2	812.9	808.8	1192.3	1	1	-1.4	1	1	1	5
NICOLA 4.14	M	2014-04-30	2014-05-01	-1		2.4	1			no valid shots	no valid shots	no valid shots	no valid shots	NAFLD		65.4778	1.81	100	30.5241	11	29	5.38516	116	38	57	26	121	14.8	0.896552	0.53719	2.61266	10	7	3	3	1.3	783.1	1.2	849.2	816.15	1159.5	1	1	0.3	1	1	1	5
NICOLA 4.4	M	2013-10-16	2013-09-20	26		37.2	1		11.9	11.9	100	0.4	0.0336134	ArLD		63.4611	1.7	70	24.2215	11	111	10.5357	228	47	853	217	131	13.9	1.95495	4.14122	9.9778	13	9	6	4	1.7	921.3	1.7	1085.6	1003.45	1172.8	1	1	-0.6	1	1	1	5
NICOLA 4.19	M	2014-09-09	2014-09-03	6		2.06	1			9.5	71	6.4	0.673684	NAFLD	NRH	43.6361	1.72	76	25.6896	24	30	5.47723	205	41	93	45	101	14.3	1.5	1.11386	3.54958	15	5	10	10	1.4	757.1	1.4	777.2		1414.4	1	1	-0.2	1	1	1	5
NICOLA 4.9	M	2013-12-18	2013-12-19	-1		7.6	2		9	9	100	2	0.222222	AIAT	NAFLD	73.8389	1.7	87	30.1038	8	22	4.69042	303	32	nm	nm	298	16.6				14	10	NOT DONE	4	1.6	902.3	1.2	834	868.15	1246.6	3	1	2.1	1	1	2	8
NICOLA 4.20	M	2014-10-14	2014-10-13	1		30.8	2		53.3	53.3	90	5.2	0.097561	NAFLD		24.8861	1.82	154	46.492	7	113	10.6301	170	49	154	64	223	13.1	0.566372	0.717489	0.671882	19	15	not done	4	2	1130	1.7	1163.2	1146.6	1375.5	1	1	-1.4	1	1	1	5
NICOLA 4.12	M	2014-03-19	2014-04-29	-40		1	2			4.9	100	1.6	0.326531	HCV	eosinophilic abscess	58.0833	1.71	69	23.597	10	22	4.69042	157	40	31	28	216	14.4	1.27273	0.324074	1.60526	21	3.5	6	17.5	1.7	837.6	2	893.6	865.6	1173.4	1	1	0.4	1	1	1	5
NICOLA 4.22	M	2015-02-25	2015-02-24	1		1.2	3		75	75	100	0	0	other		64.0361	1.79	117	36.5157	18	20	4.47214	97	41	17	21	152	10.5	1.05	0.345395	1.97827	11	10	4	1	1.5	880.7	1.6	886.3	883.5	1230.7	1	1	-4	1	1	1	5
NICOLA 4.23	M	2015-03-04	2015-02-25	9		5.1	5		7.8	7.8	83	1	0.128205	HBV	NAFLD	51.3472	1.82	92	27.7744	61	70	8.3666	102	38	30	37	133	11.2	0.528571	0.695489	1.70733	13	8	7	5	1.5	834.7	1.6	853.1	843.9	1181	1	1	-3.3	1	3	1	7
NICOLA 4.17	M	2014-07-30	2014-07-17	13		5	5		12	12	100	2.3	0.191667	NAFLD		76.5861	1.78	73	23.04	22	23	4.79583	213	46	105	25	119	14.3	1.08696	0.52521	3.3549	19	10	4	9	1.8	904.2	1.7	853.9	879.05	1317.9	1	1	-0.2	1	1	1	5
NICOLA 4.21	M	2015-02-25	2015-02-17	8		4.9	5		36.9	36.9	100	9.1	0.246612	NAFLD		57.2472	1.83	107	31.9508	13	66	8.12404	144	34	401	79	95	11.9	1.19697	2.07895	5.85984	21	5	10	16	1.6	863.3	1.4	1035.2	949.25	1437.9	1	1	-2.6	1	1	2	6
NICOLA 4.5	F	2013-10-23	2013-09-27	26		1.30081	6		21.3	21.3	83	1.8	0.084507	PBC	ArLD	47.0583	1.67	70	25.0995	8	86	9.27362	491	45	297	76	372	12.4	0.883721	0.510753	1.03671	13	7	3	6	1.6	893.4	1.3	840.4	866.9	1318.8	1	1	-2.1	1	1	1	5
NICOLA 4.11	F	2014-02-19	2014-02-11	8		13.7	6		32.5	32.5	100	3	0.0923077	ArLD		51.075	1.58	75	30.0433	11	71	8.42615	381	46	246	128	245	16.8	1.80282	1.30612	3.16682	25	14.5	12	10.5	1.4	1238.5	1.3	1139.7	1189.1	1414	1	1	2.3	1	1	1	5
NICOLA 4.8	M	2013-11-20	2013-11-19	1		1.74312	6		34.3	34.3	100	9.1	0.265306	HCV		56.6	1.92	94	25.4991	12	100	10	188	41	78	75	113	14.8	0.75	1.65929	3.75664	24.5	12	7	12.5	1.2	965.7	1.3	902.6	934.15	1375.7	1	1	0.3	1	1	1	5
NICOLA 4.1	F	2013-08-16	2013-08-15	1		17	6			34	59	17.3	0.508824	ArLD		70.125	1.69	89	31.1614	37	18	4.24264	224	29	281	39	151	18	2.16667	0.645695	4.26898	28	15	nm	13	1.9	1236.3	2	1242.7	1239.5	1378.4	2	1	3.5	1	2	2	8
NICOLA 4.7	M	2013-10-21	2013-10-22	-1		0.6	6			NOT DONE	NOT DONE	NOT DONE	NOT DONE	ArLD	HCV	41.5917	1.83	66	19.708	73	49	7	313	32	nm	nm	73	17.5							14	1.3	1112	1.2	1115.5	1113.75	1470.5	1	1	3	1	3	2	8
NICOLA 4.13	F	2014-04-23	2014-04-01	22		23.2	6		35.8	35.8	100	7.8	0.217877	NAFLD		46.5611	1.65	88	32.3232	7	63	7.93725	236	49	273	69	187	14.9	1.09524	0.92246	2.16451	35	18	12	17	1.6	1235.9	1.7	1243.6	1239.75	1376.6	1	1	-0.1	1	1	1	5
NICOLA 4.16	M	2014-08-06	2014-06-18	48		2.3	6			13.1	91	8.6	0.656489	NAFLD		67.6806	1.72	103	34.8161	21	16	4	147	37	54	36	101	17.1	2.25	0.891089	6.03094	27	9	8	18	1.2	1105.9	1.4	1081.6	1093.75	1458	1	1	2.6	1	1	1	5

## Sheet: Sheet2
N	Sex	Δ scan to biopsy (days)	liver fat (MRS)	Ishak		LSM	success (%)	IQR	IQR/median	Primary Histological Diagnosis	Secondary Histological Diagnosis	Age	Ht	Weight	BMI		bilirubin	ALT	ALP	albumin	GGT	AST	plts	PT	Wedge pressure	FHV pressure	RA pressure	HVPG	RL Ct1	LLcT1	avL cT1	S cT1	Ascites (1=none, 2= controlled. 3 poorly controlled)	HE (1=none, 2=mild/controlled, 2 = grade 3-4)	PT prolongation	Child Pugh score for PT	Bilirubin score	Albumin Score	Child Pugh Score
NICOLA 4.1	F	1	17	6		34	59	17.3	0.508824	ArLD		70.125	1.69	89	31.1614		37	18	224	29	281	39	151	18	28	15	nm	13	1236	1243	1239.5	1378	2	1	3.5	1	2	2	8
NICOLA 4.4	M	26	37.2	1		11.9	100	0.4	0.0336134	ArLD		63.4611	1.7	70	24.2215		11	111	228	47	853	217	131	13.9	13	9	6	4	921	1086	1003.5	1173	1	1	-0.6	1	1	1	5
NICOLA 4.5	F	26	1.30081	6		21.3	83	1.8	0.084507	PBC	ArLD	47.0583	1.67	70	25.0995		8	86	491	45	297	76	372	12.4	13	7	3	6	893	840	866.5	1319	1	1	-2.1	1	1	1	5
NICOLA 4.6	M	26	7.5	1		8.4	100	1.5	0.178571	NAFLD		74.2361	1.76	100	32.2831		12	40	149	45	19	35	112	13.1	18	15	12	3	805	813	809	1192	1	1	-1.4	1	1	1	5
NICOLA 4.7	M	-1	0.6	6		NOT DONE	NOT DONE	NOT DONE	NOT DONE	ArLD	HCV	41.5917	1.83	66	19.708		73	49	313	32	nm	nm	73	17.5	not recorded	not recorded	not recorded	14	1112	1116	1114	1471	1	1	3	1	3	2	8
NICOLA 4.8	M	1	1.74312	6		34.3	100	9.1	0.265306	HCV		56.6	1.92	94	25.4991		12	100	188	41	78	75	113	14.8	24.5	12	7	12.5	966	903	934.5	1376	1	1	0.3	1	1	1	5
NICOLA 4.9	M	-1	7.6	2		9	100	2	0.222222	AIAT	NAFLD	73.8389	1.7	87	30.1038		8	22	303	32	nm	nm	298	16.6	14	10	not recorded	4	902	834	868	1247	3	1	2.1	1	1	2	8
NICOLA 4.10	M	2	0.2	1		8.1	100	0.9	0.111111	Other	HCV	58.4972	1.71	67	22.913		14	44	180	38	48	35	137	15.9	4	5	4	-1	976	1010	993	1157	1	1	1.4	1	1	1	5
NICOLA 4.11	F	8	13.7	6		32.5	100	3	0.0923077	ArLD		51.075	1.58	75	30.0433		11	71	381	46	246	128	245	16.8	25	14.5	12	10.5	1239	1140	1189.5	1414	1	1	2.3	1	1	1	5
NICOLA 4.12	M	-40	1	2		4.9	100	1.6	0.326531	HCV	eosinophilic abscess	58.0833	1.71	69	23.597		10	22	157	40	31	28	216	14.4	21	3.5	6	17.5	838	894	866	1173	1	1	-0.1	1	1	1	5
NICOLA 4.13	F	22	23.2	6		35.8	100	7.8	0.217877	NAFLD		46.5611	1.65	88	32.3232		7	63	236	49	273	69	187	14.9	35	18	12	17	1236	1244	1240	1377	1	1	0.4	1	1	1	5
NICOLA 4.14	M	-1	2.4	1		NOT POSSIBLE	NOT POSSIBLE	NOT POSSIBLE	#VALUE!	NAFLD		65.4778	1.81	100	30.5241		11	29	116	38	57	26	121	14.8	10	7	3	3	783	849	816	1160	1	1	0.3	1	1	1	5
NICOLA 4.16	M	48	2.3	6		13.1	91	8.6	0.656489	NAFLD		67.6806	1.72	103	34.8161		21	16	147	37	54	36	101	17.1	27	9	8	18	1106	1082	1094	1458	1	1	2.6	1	1	1	5
NICOLA 4.17	M	13	5	5		12	100	2.7	0.225	NAFLD		76.5861	1.78	73	23.04		22	23	213	46	105	25	119	14.3	19	10	4	9	904	854	879	1318	1	1	-0.2	1	1	1	5
NICOLA 4.19	M	6	2.06	1		9.5	71	6.4	0.673684	NAFLD		43.6361	1.72	76	25.6896		24	30	205	41	93	45	101	14.3	15	5	10	10	757	777		1414	1	1	-0.2	1	1	1	5
NICOLA 4.20	M	1	NOT DONE	2		53.3	90	5.2	0.097561	NAFLD		24.8861	1.82	154	46.492		7	113	170	49	154	64	223	13.1	19	15	not recorded	4	1130	1163	1146.5	1376	1	1	-1.4	1	1	1	5
NICOLA 4.21	M	8	4.9	5		36.9	100	9.1	0.246612	NAFLD		57.2472	1.83	107	31.9508		13	66	144	34	401	79	95	11.9	21	5	10	16	863	1035	949	1438	1	1	-2.6	1	1	2	6
NICOLA 4.22	M	1	1.2	2		75	100	0	0	Other		64.0361	1.79	117	36.5157		18	20	97	41	17	21	152	10.5	11	10	4	1	881	886	883.5	1231	1	1	-4	1	1	1	5
NICOLA 4.23	M	9	5.1	5		7.8	83	1	0.128205	HBV	NAFLD	51.3472	1.82	92	27.7744		61	70	102	38	30	37	133	11.2	13	8	7	5	835	853	844	1181	1	1	-3.3	1	3	1	7
Excluded datasets
NICOLA 4.2	F	4	9	6		not possible	not possible	not possible	not possible	Acute alcoholic hepatitis		31.4472	1.72	122	41.2385		210	34	404	29	392	145	355	20.5	33	not recorded	not recorded	not recorded	1311	1302	1306.5	1505	1	1	6	2	3	2	9
NICOLA 4.3	F		30.2	not done		65.2	91	17.2	0.263804	not done		47.5444	1.65	83	30.4867		23	27	1020	31	1048	118	257	15.9	not done	not done	not done	not done					1	1	1.4	1	1	2	6
NICOLA 4.15	M	-4	3.3			17.5	71	2.9	0.165714	unclear	sinusoidal dilatation	52.9194	1.73	75	25.0593		6	19	398	47	196	23	200	16	33	not recorded	not recorded	not recorded	648	632	640	1231	2	1	1.5	1	1	1	6
NICOLA 4.18	M	-1	7.1	2		not possible	not possible	not possible	not possible	NAFLD	liver granulomas	63.5833	1.75	81	26.449		16	22	127	50	56	24	167	13.7	20	not recorded	5	not recorded	885	932	908.5	1242	1	1	-0.8	1	1	1	5
NICOLA 4.24	F	13		6		34.3	100	0.8	0.0233236			58.8417	1.7	67	23.1834		27	22	137	38	425	44	128	12.2	77	not recorded	not recorded	not recorded	1058	1103	1080.5	1404	1	1	1.7	1	1	1	5
NICOLA 4.25	F	-2	0.811542	5		not possible	not possible	not possible	not possible	NAFLD		60	1.64	75	27.8852		18	20	320	34	117	37	119	17.8	35	not recorded	not recorded	not recorded	1223	1223	1223	1275	2	1	3.3	1	1	2	7
